# Supplementary material for: Profile Screening of Differentially Expressed lncRNAs of Circulating Leukocytes in Type 2 Diabetes Patients and Differences From Type 1 Diabetes
Source: Front Endocrinol (Lausanne). 2022 Jan 10;12:690555. doi: 10.3389/fendo.2021.690555 (PMC8786112; doi:10.3389/fendo.2021.690555)
Supplement: Supplementary file 4 [file DataSheet_1.xlsx]

## Sheet: Sheet1
Table S1 Clinical characteristics of included patients of T2D in discovery cohorts (n=11) and in validation cohorts (n=56)
	No.	sex	age	family history	BMI	Fasting glucose (mmo/L)	HbA1c	Total cholesterol (mg/dL)	Fasting triglycerides (mg/dL)	HDL 1.0-1.6	LDL 0-3.4	OGTT insulin (0h,μU/mL)	OGTT insulin (2h,μU/mL)
Type 2 diabetes in discovery cohorts (n=11)	1	male	34	yes	31.7	11.69	12	13.9	11.63
	2	male	28	yes	29	9.05	8.5	4.16	1.99	0.83	2.58	5.7	21.67
	3	female	42	yes	18.2	5.77	8.9	3.52	0.86	1.1	2.07	89.65	241.4
	4	male	39	yes	26.9	4.76	7	4.64	2.67	0.62	3.14
	5	male	45	yes	25.3	7.3	10.4	4.48	1.41	1.14	2.87	5.5	20.17
	6	male	43	yes	28.2	6.97	7.1	5.6	2.48	0.93	4.12	6.9	36.48
	7	male	64	non	24.6	8.68	7.4	4.04	2.16	1.21	2.21
	8	male	34	non	25.7	8.23	6.6	4.49	1.76	1.01	3.06	14.83	50.78
	9	male	51	non	24.2	6.8	6.5	4.1	0.97	1.37	2.47	2.55	24.05
	10	male	49	non	29.6	8.54	7.3	3.35	1.1	1.25	1.92	12.44	32.14
	11	male	21	non	18.5	5.27	11.4	3.25	0.82	0.92	2.17	6.3	31.25
Type 2 diabetes in validation cohorts (n=56)	12	male	52	non	29.1	5.05	7	2.63	1	1.03	1.25	29.4	168.8
	13	male	54	non	29.07	4.24	7	5.48	3.62	0.99	3.35
	14	female	60	yes	25.15	11.22	10.4	6.19	4.31	0.87	3.81	6.1	3.76
	15	male	48	yes	26.1	7.66	7.4	2.4	0.94	0.77	1.35
	16	male	42	non	26.1	4.36	8.4	4.8	1.46	1.11	3.13	10.69	59.45
	17	female	53	non	24.2	5.36	7.1	4.53	1.16	0.94	3.08
	18	male	29	yes	37.2	13.63	8.5	4.79	10.46	0.52	2.04	24.7	58.17
	19	male	60	non	26.06	7.66	7.4	4.27	4.09	0.65	2.38	9.41	62.82
	20	female	61	yes	27	9.5	10.3	6.74	1.73	1.34	4.88	5.55
	21	male	60	yes	24.9	5.21	7.1	3.33	1.24	1.14	1.8	3.44	28.21
	22	male	37	non	28.08	7.93	10.3	5.81	2.51	1.03	3.75	4.16	16.68
	23	male	30	yes	31.7	8.93	11.1	3.99	1.39	0.79	2.56	18.63	47.87
	24	male	42	yes	21.77	7.08	9.4	4.3	0.5	0.94	2.95
	25	female	51	yes	28.4	7.91	7.1	3.63	1.52	1.19	1.91
	26	male	35	yes	26.64	5.6	8.1	5.45	1.58	1.23	3.51	10.56	53.73
	27	male	51	yes	22.8	5.23	7.2	2.85	1.25	1.12	1.28	6.94	46.27
	28	male	35	yes	24.97	4.59	9.3	2.34	0.8	0.89	1.23	11.59
	29	male	51	yes	22.6	4.99	5.2	4.1	0.97	0.97	2.79
	30	female	61	yes	24.3	8.14	6.9	3.27	1.64	1.07	1.78	27.57	123.3
	31	male	52	non	23.2	5.79	7.4	4.1	1.38	1.22	2.51
	32	male	25	yes	27.9	14.75	13.9	5.42	3.81	0.9	3.63
	33	male	32	yes	25.9	9.85	10.8	4.96	1.57	0.87	3.39	11.47	65.42
	34	male	39	yes	22.6	12.92	12.1	4.42	1.29	0.75	3.05	4.84	11.07
	35	male	40	yes	30.5	10.17	8.2	4.82	4.41	0.83	2.74	9.95	29.68
	36	male	26	non	29.8	10.98		6.87	4.75	0.89	4.71	12.59	22.02
	37	female	65	non	26.8	8.08	8.4	3.75	1.04	0.99	2.3	10.42	43.22
	38	male	48	non	21.22	15.19	11.7	4.98	0.72	1.22	3.35	1.29	4.64
	39	male	51	non	28.5	6.13	7.3	3.9	3.64	0.58	2.46	18.36	123.5
	40	male	32	yes	31.8	5.51	10.1	3.97	1.39	0.68	2.62	4.53	27.67
	41	female	33	yes	48.3	12.99	11	3.38	1.18	0.69	2.36	9.98	17.61
	42	female	56	yes	24.6	8.02	9	4.68	1.76	1.9	2.27	298.6	417.5
	43	male	49	yes	24.44	13.16	10.2	3.87	1.57	2.5		4.43	26.81
	44	female	60	yes	26.5	5.47	7.9	4.67	3.24	0.85	2.67
	45	male	38	yes	33.2	6.76	9.4	6.48	7.93	0.75	3.1	10.62	20.26
	46	male	63	non	23.5	9.45	5.8	3.23	5.59	0.7	0.91	12.94	28.56
	47	male	48	yes	23.9	11.76	10.7	5.18	2.38	1.19	3.26	3.27	21.72
	48	male	34	non	35.2	5.89	9.3	3.74	1.42	0.81	2.58	11.6	38.31
	49	male	51	yes	30.4	7.3	6.8	4.61	2.76	0.88	3.02	28.88	69.94
	50	female	53	non	41.3	10.98		6.87	4.75	0.89	4.71	12.59	22.02
	51	female	63	yes	27.1	6.6	7.3	4.05	2.08	2.57	1.95	14.56	30.37
	52	female	72	yes	18.6	11.37	11.2	3.15	1.91	0.75	1.8	24.04	128.4
	53	female	65	yes	38.1	5.47	7.9	4.67	3.24	0.85	2.67
	54	male	48	yes	24.2	6.76	9.4	6.48	7.93	0.75	3.1	10.62	20.26
	55	male	31	yes	42.1	10.44	9.7	6.72	14.35	0.5	0.99	14	17.48
	56	female	23	yes	27.4	5.27	11.4	3.25	0.82	0.92	2.17	6.3	31.25
	57	female	57	yes	24.92	4.9	6.6	4.2	0.97	1.35	2.39	68.82	244
	58	male	54	yes	24.5	12.96	6	3.17	0.7	0.91	2.13	1.57	6.9
	59	female	34	yes	19.28	6.24	7.6	3.32	0.73	1.14	2.07
	60	female	59	non	25.9	13.08	10.4	6.65	2.33	1.65	4.17
	61	female	54	non	27.8	5.05	7	2.63	1	1.03	1.25	29.4	168.8
	62	female	49	yes	25.2	6.03	8.3	5.19	1.2	0.99	3.69	5.48	26.22
	63	female	49	yes	27.6	4.24	7	5.48	3.62	0.99	3.35
	64	male	32	non	25.8	6.78	7.1	3.51	1.1	0.77	2.21	5.31	32.75
	65	male	54	yes	30.9	8.21	12	3.47	1.35	0.86	2.05
	66	male	48	non	29.8	9.78	12.8	4.93	4.82	0.76	2.7	12.95	33.9
	67	male	64	non	25.4	3.69	9.5	4.13	1.85	0.81	2.62
